# Supplementary material for: Generation and Breeding of EGFP-Transgenic Marmoset Monkeys: Cell Chimerism and Implications for Disease Modeling
Source: Cells. 2021 Feb 27;10(3):505. doi: 10.3390/cells10030505 (PMC7996964; doi:10.3390/cells10030505)
Supplement: Supplementary file 1 [file cells-10-00505-s001.zip]

Archive with 5 entries (4 files):
- Supplementary/
- Supplementary/Suppl. Fig.1_final_Drummer et al..pdf
- Supplementary/Suppl. Fig.2_final_Drummer et al..pdf
- Supplementary/Suppl. Fig.3_final_Drummer et al_corrected.pdf
- Supplementary/Suppl. Table 1_final_Drummer et al.pdf
